# Supplementary material for: Long-Term Safety Following Faecal Microbiota Transplantation as a Treatment for Recurrent Clostridioides difficile Infection Compared with Patients Treated with a Fixed Bacterial Mixture: Results from a Retrospective Cohort Study
Source: Cells. 2022 Jan 27;11(3):435. doi: 10.3390/cells11030435 (PMC8834574; doi:10.3390/cells11030435)
Supplement: Supplementary file 1 [file cells-11-00435-s001.zip]

Archive with 1 entries (1 files):
- cells-1494379-supplementary.pdf
